# Supplementary material for: A comprehensive resource for Bordetella genomic epidemiology and biodiversity studies
Source: Nat Commun. 2022 Jul 1;13:3807. doi: 10.1038/s41467-022-31517-8 (PMC9249784; doi:10.1038/s41467-022-31517-8)
Supplement: Supplementary file 6 — Supplementary Dataset 2 [file 41467_2022_31517_MOESM6_ESM.xlsx]

## Sheet: Export
Supplementary Data 2 : List of isolates belonging to newly defined genomic species and to B. bronchiseptica II
BIGSdb id	isolate	aliases or accession numbers	species	country	continent	year	host
266	AU9795	ASM226143v1; GCF_002261435.1; SAMN06767132	Bordetella genomic species 1	USA	North America	2005	Human
267	AU10563		Bordetella genomic species 1	USA	North America	2006	Human
268	AU17610	ASM226133v1; GCF_002261335.1	Bordetella genomic species 1	USA	North America	2009	Human
269	AU20716		Bordetella genomic species 1	USA	North America	2010	Human
270	AU26369		Bordetella genomic species 1	USA	North America	2012	Human
2726	FR6974		Bordetella genomic species 1	France	Europe	2021	Human
271	AU8256	ASM226134v1; GCF_002261345.1; SAMN06767130	Bordetella genomic species 2	USA	North America	2004	Human
272	AU10058		Bordetella genomic species 2	USA	North America	2005	Human
273	AU10129		Bordetella genomic species 2	USA	North America	2005	Human
274	AU11495		Bordetella genomic species 2	USA	North America	2006	Human
275	AU13195		Bordetella genomic species 2	USA	North America	2007	Human
276	AU26526		Bordetella genomic species 2	USA	North America	2013	Human
277	R-37249		Bordetella genomic species 2	Belgium	Europe	2007	Human
1084	J51	GCA_000518965.1; JAEP01; PRJNA202358; SAMN02584952	Bordetella genomic species 2	Unknown			Unknown
286	AU9919	ASM226118v1; GCF_002261185.1; SAMN06767133	Bordetella genomic species 4	USA	North America	2005	Human
287	AU14378	ASM226129v1; GCF_002261295.1; SAMN06767136	Bordetella genomic species 4	USA	North America	2007	Human
288	AU14721		Bordetella genomic species 4	USA	North America	2007	Human
289	AU10456	ASM226131v1; GCF_002261315.1; SAMN06767134	Bordetella genomic species 5	USA	North America	2005	Human
290	AU14646	ASM226147v1; GCF_002261475.1; SAMN06767137	Bordetella genomic species 5	USA	North America	2007	Human
600	I124	ERR380644; WTCHG_45803_290	Bordetella bronchiseptica II	USA	North America	2012	Human
604	E020	ERR380642; WTCHG_45803_288	Bordetella bronchiseptica II	USA	North America	1974	Human
1097	99-R-0433	GCA_000662055.1; JGWN01; PRJNA202114; SAMN02263892	Bordetella bronchiseptica II	USA	North America		Human
2142	I328	GCF_001704355.1	Bordetella bronchiseptica II	USA	North America		Human
2258	FR6816		Bordetella bronchiseptica II	France	Europe	2019	Unknown
2320	FR4885		Bordetella bronchiseptica II	France	Europe		Human
2338	FR5759		Bordetella bronchiseptica II	France	Europe		Human
2372	FR6317		Bordetella bronchiseptica II	France	Europe		Human
2376	FR6392		Bordetella bronchiseptica II	France	Europe		Human
2432	HT200	ASM1696619v1; DSM26023; LMG27064; SAMN07733420	Bordetella bronchiseptica II	India	Asia	2005	Environment
10946	FR6195		Bordetella bronchiseptica II	France	Europe	2017	Unknown
291	AU3139	ASM226136v1; GCF_002261365.1; SAMN06767127	Bordetella bronchiseptica II	USA	North America	2001	Human
297	AU22978	ASM211970v1; GCF_002119705.1; SAMN06767144	Bordetella bronchiseptica II	USA	North America	2011	Human
292	AU5048		Bordetella bronchiseptica II	USA	North America	2002	Human
293	AU6394		Bordetella bronchiseptica II	USA	North America	2003	Human
294	AU16084		Bordetella bronchiseptica II	USA	North America	2008	Human
295	AU15798		Bordetella bronchiseptica II	USA	North America	2008	Human
296	AU18181		Bordetella bronchiseptica II	USA	North America	2009	Human
298	AU23472		Bordetella bronchiseptica II	USA	North America	2011	Human
1781	R-75494		Bordetella bronchiseptica II	Belgium	Europe	2019	Unknown
299	AU18089	ASM226126v1; GCF_002261265.1; SAMN06767141	Bordetella genomic species 7	USA	North America	2009	Human
300	AU18957		Bordetella genomic species 7	USA	North America	2009	Human
301	AU23756	ASM226141v1; GCF_002261415.1; SAMN06767145	Bordetella genomic species 7	USA	North America	2011	Human
1083	J49	ASM51884v1; GCA_000518845.1; JAEJ01; PRJNA202366; SAMN02584960	Bordetella genomic species 7	Unknown			Environment
302	AU19157	ASM211968v1; GCF_002119685.1; SAMN06767142	Bordetella genomic species 8	USA	North America	2009	Human
304	AU14267	ASM211974v1; GCF_002119745.1; SAMN06767135	Bordetella genomic species 9	USA	North America	2007	Human
305	AU17164	ASM211972v1; GCF_002119725.1; SAMN06767139	Bordetella genomic species 9	USA	North America	2008	Human
306	AU16122	ASM226122v1; GCF_002261225.1; SAMN06767138	Bordetella genomic species 10	USA	North America	2008	Human
307	AU16123		Bordetella genomic species 10	USA	North America	2008	Human
308	AU8856	ASM226121v1; GCF_002261215.1; SAMN06767131	Bordetella genomic species 11	USA	North America	2005	Human
309	AU6712	ASM226135v1; GCF_002261355.1; SAMN06767128	Bordetella genomic species 12	USA	North America	2004	Human
310	AU7206	ASM211966v1; GCF_002119665.1; SAMN06767129	Bordetella genomic species 13	USA	North America	2004	Human
303	AU21707	ASM226142v1;GCF_002261425.1;SAMN06767143	Bordetella genomic species 18	USA	North America	2011	Human
2171	H050680373	FKIF01; GCA_900078705.1; SAMEA3906486	Bordetella genomic species 19	UK	Europe	2005	Human
1021	FB-8	ARNH01; ASM38218v1; DSM24873; GCA_000382185.1; GCF_000382185.1; PRJNA187096; PRJNA200428; SAMN02440498	Bordetella genomic species 20	Germany	Europe	2008	Environment
2694	H567	ASM170429v1; GCF_001704295.1; SAMN03940794	Bordetella genomic species 21	USA	North America	2010	Human
2693	N	ASM143339v1; GCF_001433395.1; SAMN04219331	Bordetella genomic species 22	China	Asia	2014	Environment
2697	BT-1-9.2	ASM1774559v1; GCF_017745595.1; SAMN13166181	Bordetella genomic species 23	China	Asia	2018	Environment
2695	DE0060	ASM767996v1; GCF_007679965.1; SAMN11792220	Bordetella genomic species 24	USA	North America	2018	Environment
2696	BOR01	ASM1921888v1; GCF_019218885.1; SAMN19994144	Bordetella genomic species 25	USA	North America	2019	Environment
2698	BMC_SI_3	ASM1735624v1; GCF_017356245.1; SAMN18228559	Bordetella genomic species 26	India	Asia	2020	Environment
