# Supplementary material for: A comprehensive resource for Bordetella genomic epidemiology and biodiversity studies
Source: Nat Commun. 2022 Jul 1;13:3807. doi: 10.1038/s41467-022-31517-8 (PMC9249784; doi:10.1038/s41467-022-31517-8)
Supplement: Supplementary file 7 — Supplementary Dataset 3 [file 41467_2022_31517_MOESM7_ESM.xlsx]

## Sheet: Feuil1
Supplementary Data 3: cgMLST genomes coverage
Species	Number of genomes	Average fraction of genomes covered by the cgMLST_genus scheme loci*
B. bronchiseptica	192	0.29 (0.30 for the cgMLST_pertussis scheme)
B. bronchiseptica II	13	0.28
B. parapertussis	10	0.31 (0.30 for the cgMLST_pertussis scheme)
B. pertussis	11	0.33 (0.43 for the cgMLST_pertussis scheme)
B. ansorpii	2	0.24
B. avium	3	0.39
B. bronchialis	2	0.22
B. flabilis	1	0.22
B. hinzii	2	0.31
B. holmesii	2	0.38
B. muralis	1	0.23
B. petrii	1	0.29
B. pseudohinzii	2	0.34
B. sputigena	1	0.22
B. trematum	3	0.33
B. tumbae	1	0.23
B. tumulicola	1	0.21
Bordetella genomic species 1	2	0.26
Bordetella genomic species 2	2	0.30
Bordetella genomic species 4	2	0.25
Bordetella genomic species 5	2	0.27
Bordetella genomic species 7	3	0.36
Bordetella genomic species 8	1	0.19
Bordetella genomic species 9	2	0.27
Bordetella genomic species 10	1	0.15
Bordetella genomic species 11	1	0.18
Bordetella genomic species 12	1	0.33
Bordetella genomic species 13	1	0.24
Bordetella genomic species 18	1	0.19
Bordetella genomic species 19	1	0.24
Bordetella genomic species 20	1	0.30
Bordetella genomic species 21	1	0.24
Bordetella genomic species 22	1	0.19
Bordetella genomic species 23	1	0.25
Bordetella genomic species 24	1	0.25
Bordetella genomic species 25	1	0.25
Bordetella genomic species 26	1	0.31
* summed length of called loci divided by corresponding genome size
